# Supplementary material for: Pharmacological Modulation of the Unfolded Protein Response as a Therapeutic Approach in Cutaneous T-Cell Lymphoma
Source: Biomolecules. 2025 Jan 7;15(1):76. doi: 10.3390/biom15010076 (PMC11763779; doi:10.3390/biom15010076)
Supplement: Supplementary file 1 [file biomolecules-15-00076-s001.zip]

Archive with 1 entries (1 files):
- biomolecules-3342041-supplementary.pdf
